# Supplementary material for: Plasma proteomic signatures of early retinal neurodegeneration in diabetes: a multi-cohort study
Source: PLoS Med. 2026 Jun 2;23(6):e1004868. doi: 10.1371/journal.pmed.1004868 (PMC13229346; doi:10.1371/journal.pmed.1004868)
Supplement: S1 Data — (XLSX) [file pmed.1004868.s018.xlsx]

## Sheet: Figure 2
pro	coef	low_limit	up_limit	std	tvalue	pvalue	pvalue_sig	BH	BH_sig	abbreviation	name	panel
tff3	-2.01434	-2.80015	-1.22852	0.400926	-5.02422	5.6705e-07	significant	0.000204705	significant	TFF3	Trefoil factor 3	Cardiometabolic
mcfd2	-1.7221	-2.44336	-1.00084	0.367989	-4.67975	3.13514e-06	significant	0.000453798	significant	MCFD2	Multiple coagulation factor deficiency protein 2	Cardiometabolic
cst3	-1.88419	-2.6799	-1.08848	0.405973	-4.64117	3.77117e-06	significant	0.000453798	significant	CST3	Cystatin-C	Cardiometabolic
fam3c	-1.77882	-2.55464	-1.00301	0.395822	-4.494	7.53452e-06	significant	0.000652686	significant	FAM3C	Protein FAM3C	Cardiometabolic
cgref1	-1.63552	-2.36347	-0.907565	0.371404	-4.40361	1.14122e-05	significant	0.000652686	significant	CGREF1	Cell growth regulator with EF hand domain protein 1	Cardiometabolic
nectin2	-1.78106	-2.57512	-0.987001	0.405133	-4.39624	1.18011e-05	significant	0.000652686	significant	NECTIN2	Nectin-2	Cardiometabolic
npdc1	-1.81231	-2.62315	-1.00148	0.413691	-4.38083	1.2656e-05	significant	0.000652686	significant	NPDC1	Neural proliferation differentiation and control protein 1	Cardiometabolic
clc	-1.57105	-2.2884	-0.853703	0.365995	-4.29255	1.88122e-05	significant	0.000848902	significant	CLC	Galectin-10	Cardiometabolic
hspg2	-1.75178	-2.56287	-0.940683	0.413824	-4.23315	2.44641e-05	significant	0.000981283	significant	HSPG2	Basement membrane-specific heparan sulfate proteoglycan core protein	Cardiometabolic
defa1_defa1b	-1.59193	-2.33516	-0.848702	0.379199	-4.19814	2.85165e-05	significant	0.00102945	significant	DEFA1	Neutrophil defensin 1	Cardiometabolic
ccl14	-1.56051	-2.29602	-0.82499	0.375264	-4.15843	3.38864e-05	significant	0.00111209	significant	CCL14	C-C motif chemokine 14	Cardiometabolic
pi3	-1.65477	-2.45982	-0.849721	0.41074	-4.02876	5.89224e-05	significant	0.00177258	significant	PI3	Elafin	Cardiometabolic
igfbp2	-1.56915	-2.34055	-0.797752	0.393571	-3.98696	7.01935e-05	significant	0.00194922	significant	IGFBP2	Insulin-like growth factor-binding protein 2	Cardiometabolic
ephb4	-1.57264	-2.35056	-0.794715	0.396898	-3.96231	7.77658e-05	significant	0.00195999	significant	EPHB4	Ephrin type-B receptor 4	Cardiometabolic
col6a3	-1.61761	-2.42004	-0.815184	0.409401	-3.95116	8.144e-05	significant	0.00195999	significant	COL6A3	Collagen alpha-3(VI) chain	Cardiometabolic
igfbp6	-1.68038	-2.52067	-0.840099	0.428717	-3.91957	9.27648e-05	significant	0.00209301	significant	IGFBP6	Insulin-like growth factor-binding protein 6	Cardiometabolic
cd46	-1.50487	-2.27419	-0.735553	0.392511	-3.83397	0.000131389	significant	0.00278065	significant	CD46	Membrane cofactor protein	Cardiometabolic
cd59	-1.5859	-2.40016	-0.771651	0.415435	-3.81745	0.000140408	significant	0.00278065	significant	CD59	CD59 glycoprotein	Cardiometabolic
acta2	-1.59545	-2.4174	-0.773489	0.419366	-3.80442	0.000147931	significant	0.00278065	significant	ACTA2	Actin, aortic smooth muscle	Cardiometabolic
clec1a	-1.49221	-2.2633	-0.721116	0.393413	-3.79298	0.000154853	significant	0.00278065	significant	CLEC1A	C-type lectin domain family 1 member A	Cardiometabolic
retn	-1.34872	-2.04858	-0.648857	0.357072	-3.77716	0.000164922	significant	0.00278065	significant	RETN	Resistin	Cardiometabolic
rarres2	-1.39316	-2.11739	-0.668925	0.369505	-3.77033	0.000169458	significant	0.00278065	significant	RARRES2	Retinoic acid receptor responder protein 2	Cardiometabolic
lcn2	-1.43844	-2.18979	-0.687082	0.383344	-3.75234	0.000181968	significant	0.00285611	significant	LCN2	Neutrophil gelatinase-associated lipocalin	Cardiometabolic
ptgds	-1.5408	-2.35087	-0.730732	0.413302	-3.72803	0.000200261	significant	0.00301226	significant	PTGDS	Prostaglandin-H2 D-isomerase	Cardiometabolic
cd14	-1.36368	-2.10692	-0.620452	0.3792	-3.59621	0.000333508	significant	0.00481586	significant	CD14	Monocyte differentiation antigen CD14	Cardiometabolic
tinagl1	-1.3126	-2.04063	-0.584575	0.371443	-3.53379	0.000422259	significant	0.00583724	significant	TINAGL1	Tubulointerstitial nephritis antigen-like	Cardiometabolic
rnaset2	-1.37967	-2.14683	-0.612512	0.391408	-3.52489	0.00043658	significant	0.00583724	significant	RNASET2	Ribonuclease T2	Cardiometabolic
reg1a	-1.31188	-2.05123	-0.572528	0.37722	-3.47775	0.000520298	significant	0.00670812	significant	REG1A	Lithostathine-1-alpha	Cardiometabolic
plin3	-1.23433	-1.9411	-0.52756	0.360597	-3.42302	0.000636215	significant	0.00783401	significant	PLIN3	Perilipin-3	Cardiometabolic
reg3a	-1.28595	-2.02364	-0.548264	0.376372	-3.41671	0.000651026	significant	0.00783401	significant	REG3A	Regenerating islet-derived protein 3-alpha	Cardiometabolic
pam	-1.26881	-2.00093	-0.536689	0.373532	-3.3968	0.000699893	significant	0.00815036	significant	PAM	Peptidyl-glycine alpha-amidating monooxygenase	Cardiometabolic
efemp1	-1.39996	-2.21242	-0.587513	0.414516	-3.37735	0.000750896	significant	0.00847104	significant	EFEMP1	EGF-containing fibulin-like extracellular matrix protein 1	Cardiometabolic
notch3	-1.32424	-2.10398	-0.544493	0.397828	-3.32867	0.000894097	significant	0.00978088	significant	NOTCH3	Neurogenic locus notch homolog protein 3	Cardiometabolic
ctsl	-1.22745	-1.96052	-0.494385	0.374013	-3.28184	0.00105539	significant	0.0112058	significant	CTSL	Cathepsin L1	Cardiometabolic
grk5	-1.13932	-1.82932	-0.449324	0.352039	-3.23635	0.00123751	significant	0.012764	significant	GRK5	G protein-coupled receptor kinase 5	Cardiometabolic
cdh1	-1.2241	-1.9688	-0.479399	0.379949	-3.22174	0.00130188	significant	0.0130549	significant	CDH1	Cadherin-1	Cardiometabolic
gpr37	-1.23117	-1.98354	-0.478805	0.383861	-3.20734	0.00136839	significant	0.0133511	significant	GPR37	Prosaposin receptor GPR37	Cardiometabolic
ctsz	-1.20961	-1.95272	-0.466493	0.37914	-3.1904	0.00145062	significant	0.0137809	significant	CTSZ	Cathepsin Z	Cardiometabolic
prss2	-1.1373	-1.84939	-0.425212	0.36331	-3.13038	0.00177995	significant	0.016476	significant	PRSS2	Trypsin-2	Cardiometabolic
spon2	-1.20564	-1.96771	-0.443561	0.388813	-3.10081	0.00196642	significant	0.017419	significant	SPON2	Spondin-2	Cardiometabolic
angptl1	-1.1351	-1.853	-0.417192	0.366278	-3.099	0.00197834	significant	0.017419	significant	ANGPTL1	Angiopoietin-related protein 1	Cardiometabolic
ccl15	-1.13503	-1.85464	-0.415415	0.36715	-3.09146	0.00202899	significant	0.0174397	significant	CCL15	C-C motif chemokine 15	Cardiometabolic
pdgfra	-1.13047	-1.85045	-0.410489	0.367336	-3.07748	0.00212598	significant	0.0178483	significant	PDGFRA	Platelet-derived growth factor receptor alpha	Cardiometabolic
dkk3	-1.16337	-1.90599	-0.420749	0.378889	-3.07048	0.00217609	significant	0.0178538	significant	DKK3	Dickkopf-related protein 3	Cardiometabolic
esam	-1.2034	-1.98337	-0.42343	0.397944	-3.02405	0.00253716	significant	0.0201094	significant	ESAM	Endothelial cell-selective adhesion molecule	Cardiometabolic
nt_probnp	-1.22194	-2.0161	-0.427776	0.405185	-3.01575	0.00260715	significant	0.0201094	significant	NT-proBNP	N-terminal prohormone of brain natriuretic peptide	Cardiometabolic
ccn3	-1.2375	-2.04356	-0.431452	0.411251	-3.00912	0.00266438	significant	0.0201094	significant	CCN3	CCN family member 3	Cardiometabolic
reg1b	-1.10628	-1.82806	-0.384494	0.368257	-3.00409	0.00270855	significant	0.0201094	significant	REG1B	Lithostathine-1-beta	Cardiometabolic
lgals1	-1.15538	-1.90979	-0.400965	0.384904	-3.00173	0.00272954	significant	0.0201094	significant	LGALS1	Galectin-1	Cardiometabolic
tnf	-1.09528	-1.81993	-0.370639	0.369716	-2.9625	0.00310031	significant	0.0223842	significant	TNF	Tumor necrosis factor	Cardiometabolic
mfap5	-1.15897	-1.9297	-0.388238	0.393229	-2.94731	0.0032558	significant	0.0227449	significant	MFAP5	Microfibrillar-associated protein 5	Cardiometabolic
art3	-1.20155	-2.00113	-0.401975	0.407948	-2.94536	0.00327628	significant	0.0227449	significant	ART3	Ecto-ADP-ribosyltransferase 3	Cardiometabolic
cxcl8	-1.04217	-1.74557	-0.338776	0.358877	-2.90399	0.00373913	significant	0.0254684	significant	CXCL8	Interleukin-8	Cardiometabolic
ror1	-1.13195	-1.89751	-0.366394	0.39059	-2.89805	0.00381023	significant	0.0254721	significant	ROR1	Inactive tyrosine-protein kinase transmembrane receptor ROR1	Cardiometabolic
ca4	-1.07056	-1.79725	-0.343864	0.37076	-2.88746	0.0039402	significant	0.025862	significant	CA4	Carbonic anhydrase 4	Cardiometabolic
col18a1	-1.10791	-1.86537	-0.350448	0.386459	-2.86682	0.004205	significant	0.0271072	significant	COL18A1	Collagen alpha-1(XVIII) chain	Cardiometabolic
xg	-1.27229	-2.14795	-0.396642	0.446762	-2.84782	0.00446295	significant	0.0282653	significant	XG	Glycoprotein Xg	Cardiometabolic
ccl16	-1.04824	-1.77593	-0.320541	0.371274	-2.82336	0.0048161	significant	0.0299761	significant	CCL16	C-C motif chemokine 16	Cardiometabolic
ppp1r2	-1.00173	-1.70099	-0.302477	0.356764	-2.80784	0.00505312	significant	0.0304881	significant	PPP1R2	Protein phosphatase inhibitor 2	Cardiometabolic
il19	-1.06602	-1.81039	-0.321647	0.379781	-2.80693	0.00506728	significant	0.0304881	significant	IL19	Interleukin-19	Cardiometabolic
cd93	-1.09643	-1.8677	-0.325168	0.393502	-2.78634	0.00539878	significant	0.0309729	significant	CD93	Complement component C1q receptor	Cardiometabolic
gdf15	-1.07557	-1.8327	-0.318439	0.38629	-2.78435	0.00543186	significant	0.0309729	significant	GDF15	Growth/differentiation factor 15	Cardiometabolic
scarf1	-1.03853	-1.76966	-0.3074	0.373026	-2.78407	0.00543654	significant	0.0309729	significant	SCARF1	Scavenger receptor class F member 1	Cardiometabolic
prtn3	-0.98968	-1.68724	-0.292125	0.355896	-2.78082	0.00549104	significant	0.0309729	significant	PRTN3	Myeloblastin	Cardiometabolic
vcam1	-1.0262	-1.76243	-0.28998	0.375624	-2.73199	0.00637016	significant	0.0353789	significant	VCAM1	Vascular cell adhesion protein 1	Cardiometabolic
clec5a	-1.03774	-1.78737	-0.288121	0.38246	-2.71333	0.00673833	significant	0.0368566	significant	CLEC5A	C-type lectin domain family 5 member A	Cardiometabolic
ccl27	-1.07101	-1.84774	-0.294292	0.396287	-2.70262	0.00695823	significant	0.0374914	significant	CCL27	C-C motif chemokine 27	Cardiometabolic
sema3f	-0.98336	-1.70173	-0.264987	0.366517	-2.68299	0.00737817	significant	0.0391694	significant	SEMA3F	Semaphorin-3F	Cardiometabolic
umod	1.01856	0.273015	1.7641	0.380379	2.67775	0.00749404	significant	0.039208	significant	UMOD	Uromodulin	Cardiometabolic
timp1	-1.03057	-1.78985	-0.271296	0.387386	-2.66033	0.00789096	significant	0.0406948	significant	TIMP1	Metalloproteinase inhibitor 1	Cardiometabolic
il2ra	-1.0008	-1.74482	-0.256784	0.379601	-2.63646	0.00846541	significant	0.0425695	significant	IL2RA	Interleukin-2 receptor subunit alpha	Cardiometabolic
thbd	-1.03673	-1.80775	-0.26571	0.393378	-2.63546	0.00849031	significant	0.0425695	significant	THBD	Thrombomodulin	Cardiometabolic
kitlg	-0.948437	-1.6721	-0.224775	0.369216	-2.56879	0.0103028	significant	0.0509497	-	KITLG	Kit ligand	Cardiometabolic
amy2b	-0.905844	-1.60331	-0.208381	0.355848	-2.54559	0.0110102	significant	0.0537117	-	AMY2B	Alpha-amylase 2B	Cardiometabolic
il18bp	-1.00124	-1.77445	-0.228031	0.394494	-2.53803	0.0112497	significant	0.0538587	-	IL18BP	Interleukin-18-binding protein	Cardiometabolic
tgfbr3	-0.961693	-1.70517	-0.218213	0.379327	-2.53526	0.0113387	significant	0.0538587	-	TGFBR3	Transforming growth factor beta receptor type 3	Cardiometabolic
dctpp1	-0.91153	-1.62046	-0.202604	0.361697	-2.52015	0.0118352	significant	0.05444	-	DCTPP1	dCTP pyrophosphatase 1	Cardiometabolic
igfbpl1	-0.969918	-1.72439	-0.215449	0.384933	-2.51971	0.01185	significant	0.05444	-	IGFBPL1	Insulin-like growth factor-binding protein-like 1	Cardiometabolic
ccdc80	-1.05491	-1.87611	-0.233713	0.418979	-2.51782	0.0119135	significant	0.05444	-	CCDC80	Coiled-coil domain-containing protein 80	Cardiometabolic
nid1	-0.884102	-1.57411	-0.194098	0.352043	-2.51135	0.0121331	significant	0.0547505	-	NID1	Nidogen-1	Cardiometabolic
cxcl16	-0.933226	-1.66529	-0.201164	0.373501	-2.49859	0.0125767	significant	0.0560516	-	CXCL16	C-X-C motif chemokine 16	Cardiometabolic
ptprf	-0.929073	-1.6642	-0.19395	0.375062	-2.47712	0.0133561	significant	0.0587992	-	PTPRF	Receptor-type tyrosine-protein phosphatase F	Cardiometabolic
amy2a	-0.878913	-1.57745	-0.180378	0.356395	-2.46612	0.0137715	significant	0.0598977	-	AMY2A	Pancreatic alpha-amylase	Cardiometabolic
ang	-0.908917	-1.63519	-0.182644	0.370547	-2.4529	0.0142857	significant	0.0613945	-	ANG	Angiogenin	Cardiometabolic
pcdh17	-0.90403	-1.62838	-0.179677	0.369568	-2.44618	0.0145538	significant	0.0618107	-	PCDH17	Protocadherin-17	Cardiometabolic
osmr	-0.904994	-1.63383	-0.176153	0.371857	-2.43371	0.0150627	significant	0.0632283	-	OSMR	Oncostatin-M-specific receptor subunit beta	Cardiometabolic
coro1a	-0.851005	-1.54169	-0.160324	0.352388	-2.41496	0.0158575	significant	0.0657995	-	CORO1A	Coronin-1A	Cardiometabolic
ceacam8	-0.86858	-1.58047	-0.156693	0.363208	-2.39141	0.016908	significant	0.0693614	-	CEACAM8	Carcinoembryonic antigen-related cell adhesion molecule 8	Cardiometabolic
cntn1	-0.914558	-1.67003	-0.159086	0.385445	-2.37273	0.0177843	significant	0.0721364	-	CNTN1	Contactin-1	Cardiometabolic
lgals3	-0.858671	-1.57075	-0.146587	0.363308	-2.36348	0.0182331	significant	0.0731348	-	LGALS3	Galectin-3	Cardiometabolic
vsir	-0.837344	-1.53542	-0.139269	0.35616	-2.35103	0.0188523	significant	0.0747875	-	VSIR	V-type immunoglobulin domain-containing suppressor of T-cell activation	Cardiometabolic
adam15	-0.848927	-1.5592	-0.138649	0.362386	-2.3426	0.0192819	significant	0.0756606	-	ADAM15	Disintegrin and metalloproteinase domain-containing protein 15	Cardiometabolic
pla2g1b	-0.832418	-1.53723	-0.127608	0.359597	-2.31487	0.0207567	significant	0.0805718	-	PLA2G1B	Phospholipase A2	Cardiometabolic
ctsh	-0.823705	-1.52509	-0.122321	0.357849	-2.30182	0.0214837	significant	0.0818165	-	CTSH	Pro-cathepsin H	Cardiometabolic
sort1	-0.822713	-1.5235	-0.121921	0.357547	-2.30099	0.0215307	significant	0.0818165	-	SORT1	Sortilin	Cardiometabolic
irag2	-0.786922	-1.47159	-0.102251	0.349322	-2.25271	0.0244233	significant	0.091842	-	IRAG2	Inositol 1,4,5-triphosphate receptor associated 2	Cardiometabolic
entpd5	-0.819733	-1.53548	-0.103984	0.365178	-2.24475	0.0249317	significant	0.0927869	-	ENTPD5	Ectonucleoside triphosphate diphosphohydrolase 5	Cardiometabolic
lbp	-0.795515	-1.49583	-0.0951966	0.357305	-2.22643	0.0261357	significant	0.0962753	-	LBP	Lipopolysaccharide-binding protein	Cardiometabolic
pear1	-0.80387	-1.51547	-0.0922715	0.36306	-2.21415	0.0269707	significant	0.0983475	-	PEAR1	Platelet endothelial aggregation receptor 1	Cardiometabolic
sirpa	-0.827172	-1.56179	-0.0925492	0.374807	-2.20692	0.0274726	significant	0.0989341	-	SIRPA	Tyrosine-protein phosphatase non-receptor type substrate 1	Cardiometabolic
tymp	-0.787607	-1.48803	-0.0871871	0.357357	-2.20398	0.0276796	significant	0.0989341	-	TYMP	Thymidine phosphorylase	Cardiometabolic
bag6	-0.774841	-1.46726	-0.0824229	0.353275	-2.19331	0.0284403	significant	0.100656	-	BAG6	Large proline-rich protein BAG6	Cardiometabolic
cd55	-0.922483	-1.7509	-0.0940682	0.422661	-2.18256	0.029225	significant	0.101724	-	CD55	Complement decay-accelerating factor	Cardiometabolic
mmp7	-0.794657	-1.50864	-0.0806773	0.364275	-2.18147	0.0293055	significant	0.101724	-	MMP7	Matrilysin	Cardiometabolic
entpd6	-0.803809	-1.52826	-0.0793574	0.369618	-2.1747	0.0298107	significant	0.102492	-	ENTPD6	Ectonucleoside triphosphate diphosphohydrolase 6	Cardiometabolic
cst6	-0.827921	-1.57857	-0.0772714	0.382984	-2.16176	0.0307967	significant	0.104026	-	CST6	Cystatin-M	Cardiometabolic
tfpi	-0.786997	-1.5007	-0.0732957	0.364133	-2.16129	0.0308332	significant	0.104026	-	TFPI	Tissue factor pathway inhibitor	Cardiometabolic
cpb1	-0.743391	-1.43078	-0.0560007	0.350709	-2.11968	0.0341995	significant	0.114315	-	CPB1	Carboxypeptidase B	Cardiometabolic
cpa1	-0.73489	-1.41873	-0.0510461	0.3489	-2.10631	0.035346	significant	0.117063	-	CPA1	Carboxypeptidase A1	Cardiometabolic
ptn	-0.812896	-1.57632	-0.0494766	0.3895	-2.08703	0.0370568	significant	0.120602	-	PTN	Pleiotrophin	Cardiometabolic
igfbp7	-0.782981	-1.51841	-0.0475516	0.375219	-2.08673	0.0370835	significant	0.120602	-	IGFBP7	Insulin-like growth factor-binding protein 7	Cardiometabolic
sdc1	-0.774457	-1.50316	-0.0457551	0.371787	-2.08307	0.0374166	significant	0.120602	-	SDC1	Syndecan-1	Cardiometabolic
itih3	-0.751735	-1.46377	-0.0396965	0.363285	-2.06927	0.0386941	significant	0.123616	-	ITIH3	Inter-alpha-trypsin inhibitor heavy chain H3	Cardiometabolic
pglyrp1	-0.744961	-1.46195	-0.027976	0.365809	-2.03648	0.0418804	significant	0.132621	-	PGLYRP1	Peptidoglycan recognition protein 1	Cardiometabolic
cstb	-0.754536	-1.48319	-0.0258788	0.371764	-2.02961	0.042575	significant	0.133648	-	CSTB	Cystatin-B	Cardiometabolic
spp1	-0.772806	-1.52647	-0.0191412	0.384523	-2.00978	0.044636	significant	0.13891	-	SPP1	Osteopontin	Cardiometabolic
fcgr3b	-0.696535	-1.38699	-0.00608296	0.352272	-1.97727	0.0481969	significant	0.14871	-	FCGR3B	Low affinity immunoglobulin gamma Fc region receptor III-B	Cardiometabolic
s100p	-0.706667	-1.41164	-0.00169826	0.359678	-1.96472	0.0496336	significant	0.151845	-	S100P	Protein S100-P	Cardiometabolic
mphosph8	-0.680974	-1.36426	0.00231037	0.348615	-1.95337	0.0509639	-	0.154605	-	MPHOSPH8	M-phase phosphoprotein 8	Cardiometabolic
dlk1	-0.751952	-1.51324	0.00933108	0.38841	-1.93598	0.0530611	-	0.159625	-	DLK1	Protein delta homolog 1	Cardiometabolic
ltbp2	-0.783137	-1.57827	0.0119958	0.40568	-1.93043	0.0537447	-	0.160346	-	LTBP2	Latent-transforming growth factor beta-binding protein 2	Cardiometabolic
fabp4	-0.755202	-1.53051	0.0201082	0.395566	-1.90917	0.0564342	-	0.16699	-	FABP4	Fatty acid-binding protein, adipocyte	Cardiometabolic
nadk	-0.667362	-1.35963	0.0249058	0.353198	-1.88948	0.0590225	-	0.172157	-	NADK	NAD kinase	Cardiometabolic
fas	-0.695708	-1.4177	0.0262821	0.368362	-1.88865	0.0591342	-	0.172157	-	FAS	Tumor necrosis factor receptor superfamily member 6	Cardiometabolic
dcn	-0.723299	-1.47798	0.0313779	0.385039	-1.87851	0.0605085	-	0.172651	-	DCN	Decorin	Cardiometabolic
lrp11	-0.724528	-1.48083	0.0317743	0.385868	-1.87766	0.0606252	-	0.172651	-	LRP11	Low-density lipoprotein receptor-related protein 11	Cardiometabolic
prss27	-0.677906	-1.38585	0.030042	0.361198	-1.87683	0.0607387	-	0.172651	-	PRSS27	Serine protease 27	Cardiometabolic
mb	-0.769722	-1.57669	0.0372502	0.411721	-1.86953	0.0617473	-	0.173144	-	MB	Myoglobin	Cardiometabolic
col4a1	-0.69083	-1.41544	0.0337776	0.369698	-1.86863	0.0618714	-	0.173144	-	COL4A1	Collagen alpha-1(IV) chain	Cardiometabolic
gpnmb	-0.689759	-1.42099	0.0414688	0.373075	-1.84885	0.0646796	-	0.17961	-	GPNMB	Transmembrane glycoprotein NMB	Cardiometabolic
ctsb	-0.675521	-1.41142	0.0603761	0.375457	-1.79919	0.072192	-	0.198941	-	CTSB	Cathepsin B	Cardiometabolic
zbtb17	-0.63616	-1.33295	0.0606268	0.355504	-1.78946	0.0737451	-	0.201682	-	ZBTB17	Zinc finger and BTB domain-containing protein 17	Cardiometabolic
adamts13	0.681051	-0.0698994	1.432	0.383138	1.77756	0.0756816	-	0.205422	-	ADAMTS13	A disintegrin and metalloproteinase with thrombospondin motifs 13	Cardiometabolic
ace2	-0.644496	-1.35709	0.0680942	0.363567	-1.77271	0.0764835	-	0.206049	-	ACE2	Angiotensin-converting enzyme 2	Cardiometabolic
tia1	-0.617081	-1.3057	0.0715416	0.351338	-1.75637	0.0792317	-	0.211871	-	TIA1	Nucleolysin TIA-1 isoform p40	Cardiometabolic
cdh6	-0.632855	-1.34389	0.0781783	0.362772	-1.7445	0.0812802	-	0.21451	-	CDH6	Cadherin-6	Cardiometabolic
vim	-0.613528	-1.30318	0.0761267	0.351864	-1.74365	0.0814285	-	0.21451	-	VIM	Vimentin	Cardiometabolic
chrdl2	-0.645956	-1.37343	0.0815151	0.371159	-1.74038	0.082001	-	0.21451	-	CHRDL2	Chordin-like protein 2	Cardiometabolic
cr2	-0.621199	-1.32278	0.0803842	0.357951	-1.73543	0.0828727	-	0.21523	-	CR2	Complement receptor type 2	Cardiometabolic
cnst	-0.608725	-1.29991	0.0824583	0.352645	-1.72617	0.0845255	-	0.217955	-	CNST	Consortin	Cardiometabolic
vasn	-0.647563	-1.38681	0.0916877	0.377169	-1.71691	0.086206	-	0.220712	-	VASN	Vasorin	Cardiometabolic
icam1	-0.611983	-1.31724	0.0932792	0.359828	-1.70077	0.0891971	-	0.226762	-	ICAM1	Intercellular adhesion molecule 1	Cardiometabolic
nppb	-0.636196	-1.38074	0.10835	0.379871	-1.67477	0.0941909	-	0.237783	-	NPPB	Natriuretic peptides B	Cardiometabolic
ppib	-0.585232	-1.27607	0.105609	0.352469	-1.66038	0.0970511	-	0.243302	-	PPIB	Peptidyl-prolyl cis-trans isomerase B	Cardiometabolic
pla2g2a	-0.630008	-1.37579	0.115776	0.380502	-1.65573	0.0979889	-	0.243959	-	PLA2G2A	Phospholipase A2, membrane associated	Cardiometabolic
dpt	-0.651585	-1.43369	0.130523	0.399035	-1.6329	0.102703	-	0.253795	-	DPT	Dermatopontin	Cardiometabolic
ada2	-0.597789	-1.31667	0.12109	0.366775	-1.62985	0.103346	-	0.253795	-	ADA2	Adenosine deaminase 2	Cardiometabolic
plxnb3	-0.568855	-1.26249	0.124776	0.353893	-1.60742	0.108176	-	0.263861	-	PLXNB3	Plexin-B3	Cardiometabolic
il6st	-0.569274	-1.28814	0.149594	0.366769	-1.55213	0.120845	-	0.292785	-	IL6ST	Interleukin-6 receptor subunit beta	Cardiometabolic
gys1	-0.539121	-1.22793	0.149685	0.351432	-1.53407	0.125226	-	0.300228	-	GYS1	Glycogen [starch] synthase, muscle	Cardiometabolic
hyou1	-0.578226	-1.31769	0.161235	0.377276	-1.53263	0.12558	-	0.300228	-	HYOU1	Hypoxia up-regulated protein 1	Cardiometabolic
tcn2	-0.558302	-1.27437	0.157761	0.365339	-1.52818	0.126682	-	0.300871	-	TCN2	Transcobalamin-2	Cardiometabolic
cdh2	-0.553817	-1.268	0.160364	0.364378	-1.5199	0.128751	-	0.303785	-	CDH2	Cadherin-2	Cardiometabolic
pdcd6	-0.524753	-1.20903	0.159527	0.349123	-1.50306	0.133037	-	0.311696	-	PDCD6	Programmed cell death protein 6	Cardiometabolic
slitrk6	-0.547253	-1.26276	0.168253	0.365054	-1.4991	0.134061	-	0.311696	-	SLITRK6	SLIT and NTRK-like protein 6	Cardiometabolic
adgre5	-0.551054	-1.2727	0.170594	0.368188	-1.49667	0.134694	-	0.311696	-	ADGRE5	Adhesion G protein-coupled receptor E5	Cardiometabolic
cd69	-0.515271	-1.2071	0.176557	0.352973	-1.4598	0.144557	-	0.33239	-	CD69	Early activation antigen CD69	Cardiometabolic
gp2	-0.520595	-1.22688	0.185685	0.360347	-1.44471	0.148752	-	0.339871	-	GP2	Pancreatic secretory granule membrane major glycoprotein GP2	Cardiometabolic
cxcl5	-0.519651	-1.23146	0.192159	0.363168	-1.43088	0.152676	-	0.343214	-	CXCL5	C-X-C motif chemokine 5	Cardiometabolic
pcolce	-0.518606	-1.23002	0.192806	0.362966	-1.4288	0.153272	-	0.343214	-	PCOLCE	Procollagen C-endopeptidase enhancer 1	Cardiometabolic
axl	-0.524022	-1.24304	0.194996	0.366846	-1.42845	0.153373	-	0.343214	-	AXL	Tyrosine-protein kinase receptor UFO	Cardiometabolic
cndp1	0.523888	-0.196758	1.24453	0.367676	1.42486	0.154409	-	0.343214	-	CNDP1	Beta-Ala-His dipeptidase	Cardiometabolic
lilrb1	0.515509	-0.194576	1.22559	0.362288	1.42292	0.154969	-	0.343214	-	LILRB1	Leukocyte immunoglobulin-like receptor subfamily B member 1	Cardiometabolic
rnase3	-0.498376	-1.18787	0.191115	0.351781	-1.41672	0.156775	-	0.345096	-	RNASE3	Eosinophil cationic protein	Cardiometabolic
ctsd	-0.530248	-1.26553	0.205037	0.375145	-1.41345	0.157735	-	0.345105	-	CTSD	Cathepsin D	Cardiometabolic
pilrb	-0.517454	-1.2379	0.202993	0.367575	-1.40775	0.159415	-	0.34668	-	PILRB	Paired immunoglobulin-like type 2 receptor beta	Cardiometabolic
edil3	-0.497539	-1.19773	0.202656	0.357243	-1.39272	0.163914	-	0.352818	-	EDIL3	EGF-like repeat and discoidin I-like domain-containing protein 3	Cardiometabolic
serpina12	0.487414	-0.198986	1.17381	0.350204	1.3918	0.164192	-	0.352818	-	SERPINA12	Serpin A12	Cardiometabolic
ca5a	-0.502655	-1.21488	0.209565	0.363378	-1.38329	0.166786	-	0.356271	-	CA5A	Carbonic anhydrase 5A, mitochondrial	Cardiometabolic
lilrb5	0.476063	-0.21611	1.16823	0.353149	1.34805	0.177849	-	0.377667	-	LILRB5	Leukocyte immunoglobulin-like receptor subfamily B member 5	Cardiometabolic
usp8	-0.473366	-1.16531	0.218574	0.353031	-1.34086	0.180171	-	0.380361	-	USP8	Ubiquitin carboxyl-terminal hydrolase 8	Cardiometabolic
ces1	0.480776	-0.230563	1.19212	0.362928	1.32471	0.185471	-	0.389273	-	CES1	Liver carboxylesterase 1	Cardiometabolic
fadd	-0.463377	-1.15431	0.227561	0.352519	-1.31447	0.188891	-	0.39416	-	FADD	FAS-associated death domain protein	Cardiometabolic
cdh17	-0.470728	-1.17737	0.235914	0.360531	-1.30565	0.191875	-	0.398085	-	CDH17	Cadherin-17	Cardiometabolic
clta	-0.460632	-1.1549	0.233637	0.354219	-1.30042	0.193661	-	0.399495	-	CLTA	Clathrin light chain A	Cardiometabolic
cela3a	-0.451156	-1.14368	0.241366	0.353328	-1.27688	0.201846	-	0.410454	-	CELA3A	Chymotrypsin-like elastase family member 3A	Cardiometabolic
ahcy	-0.449954	-1.14135	0.241442	0.352753	-1.27555	0.202315	-	0.410454	-	AHCY	Adenosylhomocysteinase	Cardiometabolic
fetub	0.465764	-0.250148	1.18168	0.365262	1.27515	0.202456	-	0.410454	-	FETUB	Fetuin-B	Cardiometabolic
cant1	-0.460036	-1.16881	0.248743	0.361622	-1.27215	0.203521	-	0.410454	-	CANT1	Soluble calcium-activated nucleotidase 1	Cardiometabolic
chek2	-0.443626	-1.13085	0.243596	0.350624	-1.26525	0.205982	-	0.413107	-	CHEK2	Serine/threonine-protein kinase Chk2	Cardiometabolic
egfr	0.473032	-0.265201	1.21127	0.376649	1.25589	0.209353	-	0.417513	-	EGFR	Epidermal growth factor receptor	Cardiometabolic
icam5	-0.450001	-1.15405	0.254046	0.359208	-1.25276	0.210491	-	0.417513	-	ICAM5	Intercellular adhesion molecule 5	Cardiometabolic
chi3l1	-0.479416	-1.23386	0.275023	0.384918	-1.2455	0.213145	-	0.420466	-	CHI3L1	Chitinase-3-like protein 1	Cardiometabolic
aplp1	-0.438624	-1.13394	0.256695	0.354755	-1.23642	0.216501	-	0.424765	-	APLP1	Amyloid-like protein 1	Cardiometabolic
enpp2	-0.505153	-1.31053	0.300224	0.410906	-1.22936	0.219132	-	0.427604	-	ENPP2	Ectonucleotide pyrophosphatase/phosphodiesterase family member 2	Cardiometabolic
grap2	-0.432391	-1.12405	0.259267	0.352887	-1.2253	0.220659	-	0.427705	-	GRAP2	GRB2-related adapter protein 2	Cardiometabolic
comt	-0.434265	-1.13177	0.263244	0.355872	-1.22028	0.222552	-	0.427705	-	COMT	Catechol O-methyltransferase	Cardiometabolic
crhr1	-0.425706	-1.10974	0.258332	0.348999	-1.21979	0.222739	-	0.427705	-	CRHR1	Corticotropin-releasing factor receptor 1	Cardiometabolic
ggh	-0.449931	-1.17541	0.275547	0.370142	-1.21556	0.224346	-	0.428512	-	GGH	Gamma-glutamyl hydrolase	Cardiometabolic
s100a11	-0.422464	-1.11397	0.269048	0.352812	-1.19742	0.231336	-	0.437316	-	S100A11	Protein S100-A11	Cardiometabolic
sftpd	0.425758	-0.271209	1.12272	0.355595	1.19731	0.231377	-	0.437316	-	SFTPD	Pulmonary surfactant-associated protein D	Cardiometabolic
stk4	-0.41825	-1.10765	0.271147	0.351733	-1.18911	0.234586	-	0.440827	-	STK4	Serine/threonine-protein kinase 4	Cardiometabolic
crx	-0.416052	-1.10343	0.271323	0.350702	-1.18634	0.235677	-	0.440827	-	CRX	Cone-rod homeobox protein	Cardiometabolic
eng	-0.416015	-1.11272	0.280693	0.355463	-1.17035	0.24205	-	0.450413	-	ENG	Endoglin	Cardiometabolic
kit	0.415839	-0.289607	1.12128	0.359921	1.15536	0.248129	-	0.459358	-	KIT	Mast/stem cell growth factor receptor Kit	Cardiometabolic
casp3	-0.403328	-1.09574	0.289086	0.353273	-1.14169	0.253767	-	0.467398	-	CASP3	Caspase-3	Cardiometabolic
gzmh	-0.402628	-1.10186	0.296604	0.356751	-1.1286	0.259251	-	0.471884	-	GZMH	Granzyme H	Cardiometabolic
hnrnpk	-0.399441	-1.09424	0.295362	0.354491	-1.1268	0.26001	-	0.471884	-	HNRNPK	Heterogeneous nuclear ribonucleoprotein K	Cardiometabolic
ca13	-0.397301	-1.08855	0.293946	0.352677	-1.12653	0.260124	-	0.471884	-	CA13	Carbonic anhydrase 13	Cardiometabolic
prkar1a	-0.393775	-1.08374	0.296191	0.352024	-1.1186	0.263491	-	0.47389	-	PRKAR1A	cAMP-dependent protein kinase type I-alpha regulatory subunit	Cardiometabolic
kyat1	-0.39664	-1.09216	0.298878	0.354856	-1.11775	0.263856	-	0.47389	-	KYAT1	Kynurenine--oxoglutarate transaminase 1	Cardiometabolic
nrp1	-0.404052	-1.12235	0.314244	0.366478	-1.10253	0.270411	-	0.477811	-	NRP1	Neuropilin-1	Cardiometabolic
gp1ba	-0.392888	-1.09218	0.306405	0.356782	-1.1012	0.27099	-	0.477811	-	GP1BA	Platelet glycoprotein Ib alpha chain	Cardiometabolic
il6	-0.392751	-1.09347	0.307972	0.357512	-1.09857	0.272135	-	0.477811	-	IL6	Interleukin-6	Cardiometabolic
plxnb2	-0.406295	-1.13148	0.318893	0.369994	-1.09811	0.272334	-	0.477811	-	PLXNB2	Plexin-B2	Cardiometabolic
ghrl	-0.399063	-1.11182	0.313697	0.363653	-1.09737	0.272657	-	0.477811	-	GHRL	Appetite-regulating hormone	Cardiometabolic
nrcam	-0.386438	-1.09059	0.317718	0.359263	-1.07564	0.282264	-	0.492258	-	NRCAM	Neuronal cell adhesion molecule	Cardiometabolic
thpo	-0.384408	-1.08774	0.318926	0.358844	-1.07124	0.284236	-	0.493314	-	THPO	Thrombopoietin	Cardiometabolic
il6r	-0.378567	-1.07786	0.320727	0.356782	-1.06106	0.288837	-	0.4989	-	IL6R	Interleukin-6 receptor subunit alpha	Cardiometabolic
anpep	0.377461	-0.326684	1.08161	0.359258	1.05067	0.293583	-	0.504682	-	ANPEP	Aminopeptidase N	Cardiometabolic
pag1	-0.369319	-1.06472	0.326084	0.354797	-1.04093	0.298079	-	0.508762	-	PAG1	Phosphoprotein associated with glycosphingolipid-enriched microdomains 1	Cardiometabolic
tgfbi	-0.373814	-1.0787	0.331068	0.359634	-1.03943	0.298775	-	0.508762	-	TGFBI	Transforming growth factor-beta-induced protein ig-h3	Cardiometabolic
acp5	-0.37059	-1.07566	0.334476	0.359728	-1.0302	0.303086	-	0.512078	-	ACP5	Tartrate-resistant acid phosphatase type 5	Cardiometabolic
col1a1	-0.386827	-1.1235	0.34985	0.375855	-1.02919	0.303559	-	0.512078	-	COL1A1	Collagen alpha-1(I) chain	Cardiometabolic
ctf1	0.359236	-0.329116	1.04759	0.3512	1.02288	0.306531	-	0.512791	-	CTF1	Cardiotrophin-1	Cardiometabolic
apom	-0.365875	-1.06737	0.33562	0.357906	-1.02227	0.306822	-	0.512791	-	APOM	Apolipoprotein M	Cardiometabolic
ren	-0.403267	-1.18028	0.373745	0.396435	-1.01723	0.309208	-	0.513355	-	REN	Renin	Cardiometabolic
nptxr	-0.359313	-1.05443	0.335802	0.354651	-1.01315	0.311156	-	0.513355	-	NPTXR	Neuronal pentraxin receptor	Cardiometabolic
vstm2l	-0.362914	-1.06539	0.339559	0.358405	-1.01258	0.311426	-	0.513355	-	VSTM2L	V-set and transmembrane domain-containing protein 2-like protein	Cardiometabolic
notch1	-0.366218	-1.08259	0.350154	0.365496	-1.00198	0.316519	-	0.519379	-	NOTCH1	Neurogenic locus notch homolog protein 1	Cardiometabolic
comp	-0.363411	-1.07873	0.351909	0.364959	-0.995758	0.319531	-	0.521949	-	COMP	Cartilage oligomeric matrix protein	Cardiometabolic
olr1	-0.344776	-1.03574	0.346187	0.352532	-0.977999	0.328235	-	0.533751	-	OLR1	Oxidized low-density lipoprotein receptor 1	Cardiometabolic
azu1	-0.339041	-1.02651	0.348429	0.35075	-0.966618	0.333893	-	0.537061	-	AZU1	Azurocidin	Cardiometabolic
dpp7	-0.34754	-1.05445	0.359368	0.360667	-0.963602	0.335403	-	0.537061	-	DPP7	Dipeptidyl peptidase 2	Cardiometabolic
tslp	-0.341282	-1.03657	0.354004	0.354737	-0.962068	0.336173	-	0.537061	-	TSLP	Thymic stromal lymphopoietin	Cardiometabolic
ccl5	-0.344556	-1.04658	0.35747	0.358177	-0.961972	0.336221	-	0.537061	-	CCL5	C-C motif chemokine 5	Cardiometabolic
fbp1	-0.338777	-1.03337	0.355815	0.354384	-0.955961	0.339248	-	0.537922	-	FBP1	Fructose-1,6-bisphosphatase 1	Cardiometabolic
tnfsf13b	-0.354393	-1.08221	0.37342	0.371333	-0.95438	0.340047	-	0.537922	-	TNFSF13B	Tumor necrosis factor ligand superfamily member 13B	Cardiometabolic
clul1	-0.346598	-1.06021	0.367015	0.364089	-0.951961	0.341272	-	0.537922	-	CLUL1	Clusterin-like protein 1	Cardiometabolic
lactb2	-0.336214	-1.03098	0.35855	0.354471	-0.948494	0.343033	-	0.537922	-	LACTB2	Endoribonuclease LACTB2	Cardiometabolic
icam2	-0.341496	-1.0489	0.365907	0.36092	-0.946182	0.34421	-	0.537922	-	ICAM2	Intercellular adhesion molecule 2	Cardiometabolic
anxa4	-0.329088	-1.01972	0.361542	0.352362	-0.933948	0.350484	-	0.545364	-	ANXA4	Annexin A4	Cardiometabolic
lilrb2	-0.331184	-1.03192	0.369553	0.357519	-0.92634	0.354421	-	0.545864	-	LILRB2	Leukocyte immunoglobulin-like receptor subfamily B member 2	Cardiometabolic
c1qtnf1	-0.336424	-1.04987	0.377027	0.364006	-0.924227	0.355519	-	0.545864	-	C1QTNF1	Complement C1q tumor necrosis factor-related protein 1	Cardiometabolic
thop1	0.328211	-0.368125	1.02455	0.355273	0.923825	0.355728	-	0.545864	-	THOP1	Thimet oligopeptidase	Cardiometabolic
ssc4d	0.334357	-0.376681	1.04539	0.362774	0.921666	0.356853	-	0.545864	-	SSC4D	Scavenger receptor cysteine-rich domain-containing group B protein	Cardiometabolic
tie1	-0.322574	-1.01352	0.368375	0.352525	-0.915039	0.36032	-	0.546285	-	TIE1	Tyrosine-protein kinase receptor Tie-1	Cardiometabolic
cdh5	-0.332251	-1.04545	0.380951	0.363878	-0.913081	0.361349	-	0.546285	-	CDH5	Cadherin-5	Cardiometabolic
dok2	-0.322716	-1.01662	0.371191	0.354034	-0.911538	0.36216	-	0.546285	-	DOK2	Docking protein 2	Cardiometabolic
ak1	0.324928	-0.375632	1.02549	0.357428	0.909071	0.363461	-	0.546285	-	AK1	Adenylate kinase isoenzyme 1	Cardiometabolic
diablo	-0.321605	-1.01679	0.373576	0.354684	-0.906736	0.364694	-	0.546285	-	DIABLO	Diablo homolog, mitochondrial	Cardiometabolic
ldlr	0.319799	-0.393399	1.033	0.363876	0.878867	0.379616	-	0.566287	-	LDLR	Low-density lipoprotein receptor	Cardiometabolic
mfap3	0.306589	-0.384218	0.997396	0.352453	0.869872	0.384511	-	0.571229	-	MFAP3	Microfibril-associated glycoprotein 3	Cardiometabolic
qpct	0.301741	-0.389659	0.99314	0.352755	0.855383	0.392478	-	0.580674	-	QPCT	Glutaminyl-peptide cyclotransferase	Cardiometabolic
tspan1	-0.348305	-1.15327	0.456665	0.410699	-0.848078	0.396532	-	0.584278	-	TSPAN1	Tetraspanin-1	Cardiometabolic
fabp2	-0.294205	-1.00367	0.415259	0.361971	-0.812784	0.416473	-	0.611165	-	FABP2	Fatty acid-binding protein, intestinal	Cardiometabolic
angptl3	-0.301778	-1.0362	0.432645	0.374706	-0.805373	0.420734	-	0.614919	-	ANGPTL3	Angiopoietin-related protein 3	Cardiometabolic
ephx2	0.280231	-0.40565	0.966112	0.349939	0.800799	0.423377	-	0.616286	-	EPHX2	Bifunctional epoxide hydrolase 2	Cardiometabolic
vamp5	-0.280294	-0.970347	0.40976	0.352068	-0.796134	0.426082	-	0.617733	-	VAMP5	Vesicle-associated membrane protein 5	Cardiometabolic
snap23	-0.279139	-0.972557	0.414279	0.353785	-0.789007	0.430234	-	0.621258	-	SNAP23	Synaptosomal-associated protein 23	Cardiometabolic
ptprs	-0.281773	-1.0031	0.439558	0.368026	-0.765633	0.444017	-	0.638016	-	PTPRS	Receptor-type tyrosine-protein phosphatase S	Cardiometabolic
vwf	-0.272756	-0.974844	0.429332	0.358208	-0.761446	0.446512	-	0.638016	-	VWF	von Willebrand factor	Cardiometabolic
ca1	0.272147	-0.429344	0.973638	0.357904	0.760392	0.447141	-	0.638016	-	CA1	Carbonic anhydrase 1	Cardiometabolic
acox1	-0.255955	-0.940983	0.429073	0.349504	-0.732338	0.464078	-	0.659576	-	ACOX1	Peroxisomal acyl-coenzyme A oxidase 1	Cardiometabolic
pcsk9	-0.268597	-0.998736	0.461542	0.37252	-0.721028	0.471006	-	0.666797	-	PCSK9	Proprotein convertase subtilisin/kexin type 9	Cardiometabolic
mep1b	-0.264	-0.990937	0.462937	0.370886	-0.711807	0.476696	-	0.672216	-	MEP1B	Meprin A subunit beta	Cardiometabolic
megf9	0.247085	-0.454228	0.948399	0.357813	0.690543	0.489961	-	0.685326	-	MEGF9	Multiple epidermal growth factor-like domains protein 9	Cardiometabolic
igfbp3	0.26658	-0.492529	1.02569	0.3873	0.688302	0.49137	-	0.685326	-	IGFBP3	Insulin-like growth factor-binding protein 3	Cardiometabolic
cebpb	-0.243449	-0.937808	0.45091	0.354265	-0.687195	0.492068	-	0.685326	-	CEBPB	CCAAT/enhancer-binding protein beta	Cardiometabolic
adh4	0.24421	-0.455089	0.943509	0.356785	0.684474	0.493783	-	0.685326	-	ADH4	All-trans-retinol dehydrogenase [NAD(+)] ADH4	Cardiometabolic
dnajb8	-0.239911	-0.929952	0.45013	0.352062	-0.681446	0.495696	-	0.685326	-	DNAJB8	DnaJ homolog subfamily B member 8	Cardiometabolic
prcp	-0.243479	-0.946532	0.459574	0.3587	-0.67878	0.497383	-	0.685326	-	PRCP	Lysosomal Pro-X carboxypeptidase	Cardiometabolic
lpl	-0.265659	-1.04166	0.51034	0.395918	-0.670995	0.502329	-	0.686743	-	LPL	Lipoprotein lipase	Cardiometabolic
mstn	-0.26289	-1.03804	0.512263	0.395486	-0.664726	0.50633	-	0.686743	-	MSTN	Growth/differentiation factor 8	Cardiometabolic
sema7a	-0.239543	-0.946848	0.467762	0.36087	-0.663793	0.506926	-	0.686743	-	SEMA7A	Semaphorin-7A	Cardiometabolic
tgm2	0.233492	-0.458922	0.925906	0.353272	0.660939	0.508754	-	0.686743	-	TGM2	Protein-glutamine gamma-glutamyltransferase 2	Cardiometabolic
fcn2	0.236537	-0.466558	0.939631	0.358722	0.659388	0.50975	-	0.686743	-	FCN2	Ficolin-2	Cardiometabolic
msmb	-0.262242	-1.04189	0.517402	0.397778	-0.659269	0.509826	-	0.686743	-	MSMB	Beta-microseminoprotein	Cardiometabolic
tnfrsf10c	0.233185	-0.469047	0.935417	0.358282	0.650843	0.515249	-	0.691112	-	TNFRSF10C	Tumor necrosis factor receptor superfamily member 10C	Cardiometabolic
chit1	-0.227411	-0.916133	0.46131	0.351389	-0.647179	0.517617	-	0.691112	-	CHIT1	Chitotriosidase-1	Cardiometabolic
hk2	-0.227553	-0.918677	0.463571	0.352614	-0.645332	0.518812	-	0.691112	-	HK2	Hexokinase-2	Cardiometabolic
wasf1	-0.225704	-0.917059	0.46565	0.352732	-0.639875	0.522353	-	0.691476	-	WASF1	Wiskott-Aldrich syndrome protein family member 1	Cardiometabolic
lilra5	-0.233988	-0.951691	0.483714	0.366175	-0.639007	0.522917	-	0.691476	-	LILRA5	Leukocyte immunoglobulin-like receptor subfamily A member 5	Cardiometabolic
siglec7	0.230095	-0.500797	0.960986	0.372904	0.617035	0.537306	-	0.707911	-	SIGLEC7	Sialic acid-binding Ig-like lectin 7	Cardiometabolic
qdpr	-0.215711	-0.911828	0.480405	0.355162	-0.607361	0.543705	-	0.713453	-	QDPR	Dihydropteridine reductase	Cardiometabolic
pltp	-0.221426	-0.939119	0.496267	0.36617	-0.604708	0.545466	-	0.713453	-	PLTP	Phospholipid transfer protein	Cardiometabolic
itgb1bp2	-0.211016	-0.905085	0.483054	0.354117	-0.595892	0.551338	-	0.718531	-	ITGB1BP2	Integrin beta-1-binding protein 2	Cardiometabolic
pdgfa	-0.204474	-0.902141	0.493193	0.355952	-0.574441	0.565757	-	0.73467	-	PDGFA	Platelet-derived growth factor subunit A	Cardiometabolic
tnni3	-0.193327	-0.887079	0.500426	0.353955	-0.546189	0.585018	-	0.756959	-	TNNI3	Troponin I, cardiac muscle	Cardiometabolic
gsta1	0.188428	-0.506127	0.882983	0.354365	0.531735	0.594989	-	0.767111	-	GSTA1	Glutathione S-transferase A1	Cardiometabolic
tyro3	0.1865	-0.511555	0.884556	0.356151	0.523656	0.600597	-	0.771585	-	TYRO3	Tyrosine-protein kinase receptor TYRO3	Cardiometabolic
ddc	0.183124	-0.516345	0.882594	0.356872	0.513137	0.607932	-	0.778239	-	DDC	Aromatic-L-amino-acid decarboxylase	Cardiometabolic
pdgfrb	0.174158	-0.516238	0.864555	0.352243	0.494426	0.621079	-	0.790811	-	PDGFRB	Platelet-derived growth factor receptor beta	Cardiometabolic
sparcl1	-0.180893	-0.900163	0.538376	0.366974	-0.492932	0.622134	-	0.790811	-	SPARCL1	SPARC-like protein 1	Cardiometabolic
susd1	-0.172019	-0.865815	0.521777	0.353978	-0.48596	0.627068	-	0.793965	-	SUSD1	Sushi domain-containing protein 1	Cardiometabolic
itgb1	0.178296	-0.5449	0.901491	0.368977	0.483216	0.629014	-	0.793965	-	ITGB1	Integrin beta-1	Cardiometabolic
cdhr5	-0.173436	-0.888375	0.541502	0.364765	-0.475475	0.634519	-	0.79608	-	CDHR5	Cadherin-related family member 5	Cardiometabolic
mnda	-0.165672	-0.854084	0.52274	0.35123	-0.47169	0.637218	-	0.79608	-	MNDA	Myeloid cell nuclear differentiation antigen	Cardiometabolic
aoc3	-0.178198	-0.922251	0.565856	0.379619	-0.469412	0.638844	-	0.79608	-	AOC3	Membrane primary amine oxidase	Cardiometabolic
f7	-0.172696	-0.89709	0.551697	0.369589	-0.467267	0.640378	-	0.79608	-	F7	Coagulation factor VII	Cardiometabolic
tshb	-0.163836	-0.853823	0.526151	0.352034	-0.465397	0.641715	-	0.79608	-	TSHB	Thyrotropin subunit beta	Cardiometabolic
acan	0.168357	-0.554696	0.89141	0.368905	0.456369	0.648192	-	0.80136	-	ACAN	Aggrecan core protein	Cardiometabolic
serpinb5	-0.156412	-0.844275	0.531451	0.35095	-0.445682	0.655892	-	0.804037	-	SERPINB5	Serpin B5	Cardiometabolic
boc	-0.164767	-0.890513	0.560978	0.370278	-0.444982	0.656398	-	0.804037	-	BOC	Brother of CDO	Cardiometabolic
hyal1	-0.159707	-0.864569	0.545155	0.359623	-0.444096	0.657038	-	0.804037	-	HYAL1	Hyaluronidase-1	Cardiometabolic
icam3	0.154649	-0.547411	0.85671	0.358194	0.431747	0.665988	-	0.812235	-	ICAM3	Intercellular adhesion molecule 3	Cardiometabolic
acy1	0.152708	-0.550301	0.855716	0.358678	0.425751	0.670351	-	0.813434	-	ACY1	Aminoacylase-1	Cardiometabolic
igfbp1	0.155174	-0.561791	0.872138	0.365798	0.424206	0.671478	-	0.813434	-	IGFBP1	Insulin-like growth factor-binding protein 1	Cardiometabolic
tfrc	-0.150941	-0.856423	0.554541	0.35994	-0.419352	0.67502	-	0.814991	-	TFRC	Transferrin receptor protein 1	Cardiometabolic
glo1	0.146741	-0.560456	0.853937	0.360815	0.406693	0.684293	-	0.821112	-	GLO1	Lactoylglutathione lyase	Cardiometabolic
gh1	0.149078	-0.570217	0.868372	0.366987	0.406221	0.684639	-	0.821112	-	GH1	Somatotropin	Cardiometabolic
dpp4	0.148625	-0.579187	0.876436	0.371332	0.400247	0.689032	-	0.823644	-	DPP4	Dipeptidyl peptidase 4	Cardiometabolic
snx9	-0.140674	-0.836575	0.555226	0.355051	-0.396209	0.692008	-	0.824472	-	SNX9	Sorting nexin-9	Cardiometabolic
fabp6	-0.140985	-0.852717	0.570747	0.363129	-0.388252	0.697886	-	0.827421	-	FABP6	Gastrotropin	Cardiometabolic
plpbp	-0.136615	-0.82913	0.555901	0.353324	-0.386655	0.699067	-	0.827421	-	PLPBP	Pyridoxal phosphate homeostasis protein	Cardiometabolic
sod1	0.137299	-0.565007	0.839606	0.35832	0.383175	0.701645	-	0.827758	-	SOD1	Superoxide dismutase [Cu-Zn]	Cardiometabolic
thbs4	-0.128763	-0.838905	0.58138	0.362318	-0.355386	0.722351	-	0.84941	-	THBS4	Thrombospondin-4	Cardiometabolic
serpina11	-0.128898	-0.893652	0.635855	0.390181	-0.330356	0.741178	-	0.868718	-	SERPINA11	Serpin A11	Cardiometabolic
timd4	0.119478	-0.611792	0.850747	0.373097	0.320233	0.748837	-	0.873918	-	TIMD4	T-cell immunoglobulin and mucin domain-containing protein 4	Cardiometabolic
cd209	0.113152	-0.587415	0.813719	0.357432	0.316569	0.751615	-	0.873918	-	CD209	CD209 antigen	Cardiometabolic
sele	-0.111388	-0.811175	0.588399	0.357034	-0.31198	0.755099	-	0.873918	-	SELE	E-selectin	Cardiometabolic
sdc4	0.111394	-0.589021	0.81181	0.357355	0.311719	0.755298	-	0.873918	-	SDC4	Syndecan-4	Cardiometabolic
gdf2	-0.112964	-0.85014	0.624211	0.37611	-0.300349	0.763953	-	0.88037	-	GDF2	Growth/differentiation factor 2	Cardiometabolic
blmh	0.10524	-0.586963	0.797444	0.353165	0.297992	0.765751	-	0.88037	-	BLMH	Bleomycin hydrolase	Cardiometabolic
gas6	-0.106609	-0.819011	0.605794	0.363471	-0.293308	0.769328	-	0.881675	-	GAS6	Growth arrest-specific protein 6	Cardiometabolic
hmox1	-0.10263	-0.803501	0.598242	0.357587	-0.287006	0.774148	-	0.881719	-	HMOX1	Heme oxygenase 1	Cardiometabolic
glrx	0.100764	-0.587691	0.789219	0.351252	0.286871	0.774251	-	0.881719	-	GLRX	Glutaredoxin-1	Cardiometabolic
hspb1	0.101167	-0.598644	0.800977	0.357046	0.283343	0.776954	-	0.882013	-	HSPB1	Heat shock protein beta-1	Cardiometabolic
ntrk2	-0.0978715	-0.804871	0.609128	0.360714	-0.271327	0.786177	-	0.889687	-	NTRK2	BDNF/NT-3 growth factors receptor	Cardiometabolic
lep	0.103773	-0.713363	0.920908	0.416906	0.248912	0.803464	-	0.904891	-	LEP	Leptin	Cardiometabolic
tcl1b	-0.0878591	-0.784691	0.608972	0.355526	-0.247124	0.804846	-	0.904891	-	TCL1B	T-cell leukemia/lymphoma protein 1B	Cardiometabolic
tp53inp1	0.0852959	-0.599391	0.769982	0.34933	0.24417	0.807133	-	0.904891	-	TP53INP1	Tumor protein p53-inducible nuclear protein 1	Cardiometabolic
mtpn	-0.0836594	-0.77329	0.605971	0.351852	-0.237769	0.812094	-	0.907634	-	MTPN	Myotrophin	Cardiometabolic
cnpy2	-0.0801572	-0.782552	0.622237	0.358365	-0.223675	0.823041	-	0.91703	-	CNPY2	Protein canopy homolog 2	Cardiometabolic
ccl18	-0.0789383	-0.78814	0.630263	0.361838	-0.218159	0.827335	-	0.918978	-	CCL18	C-C motif chemokine 18	Cardiometabolic
chl1	-0.076638	-0.782867	0.629591	0.360321	-0.212694	0.831595	-	0.920877	-	CHL1	Neural cell adhesion molecule L1-like protein	Cardiometabolic
cd2ap	0.0705891	-0.622438	0.763616	0.353585	0.199638	0.841791	-	0.929317	-	CD2AP	CD2-associated protein	Cardiometabolic
cep43	0.0653415	-0.623268	0.753951	0.351331	0.185983	0.852484	-	0.937949	-	CEP43	Centrosomal protein 43	Cardiometabolic
agxt	0.0640801	-0.634107	0.762267	0.356218	0.17989	0.857263	-	0.937949	-	AGXT	Serine--pyruvate aminotransferase	Cardiometabolic
itgb2	0.0680999	-0.674627	0.810827	0.378942	0.17971	0.857405	-	0.937949	-	ITGB2	Integrin beta-2	Cardiometabolic
ncam1	-0.0618757	-0.767444	0.643693	0.359984	-0.171885	0.863552	-	0.941819	-	NCAM1	Neural cell adhesion molecule 1	Cardiometabolic
fuca1	-0.0579272	-0.753539	0.637684	0.354904	-0.16322	0.870368	-	0.946394	-	FUCA1	Tissue alpha-L-fucosidase	Cardiometabolic
bpifb1	-0.0565641	-0.763259	0.650131	0.360559	-0.156879	0.875362	-	0.948966	-	BPIFB1	BPI fold-containing family B member 1	Cardiometabolic
sost	-0.0590157	-0.846514	0.728482	0.401785	-0.146884	0.883244	-	0.952167	-	SOST	Sclerostin	Cardiometabolic
serpine1	0.0528831	-0.654897	0.760663	0.361112	0.146445	0.88359	-	0.952167	-	SERPINE1	Plasminogen activator inhibitor 1	Cardiometabolic
selp	-0.050265	-0.748938	0.648408	0.356466	-0.141009	0.887882	-	0.953945	-	SELP	P-selectin	Cardiometabolic
fcrl1	-0.04857	-0.775598	0.678458	0.370932	-0.13094	0.89584	-	0.959639	-	FCRL1	Fc receptor-like protein 1	Cardiometabolic
f9	-0.0418404	-0.737843	0.654162	0.355103	-0.117826	0.906222	-	0.967887	-	F9	Coagulation factor IX	Cardiometabolic
lepr	0.0369379	-0.670033	0.743909	0.3607	0.102406	0.918448	-	0.978052	-	LEPR	Leptin receptor	Cardiometabolic
marco	0.0359609	-0.678727	0.750649	0.364637	0.0986212	0.921452	-	0.978366	-	MARCO	Macrophage receptor MARCO	Cardiometabolic
crtac1	-0.0346077	-0.785815	0.7166	0.383269	-0.0902962	0.928064	-	0.982496	-	CRTAC1	Cartilage acidic protein 1	Cardiometabolic
stk11	-0.0283153	-0.722835	0.666205	0.354347	-0.0799085	0.936321	-	0.983603	-	STK11	Serine/threonine-protein kinase STK11	Cardiometabolic
met	-0.0268814	-0.726129	0.672367	0.356759	-0.0753487	0.939947	-	0.983603	-	MET	Hepatocyte growth factor receptor	Cardiometabolic
il1rl1	-0.0277066	-0.763378	0.707965	0.375343	-0.0738169	0.941166	-	0.983603	-	IL1RL1	Interleukin-1 receptor-like 1	Cardiometabolic
ssc5d	0.0250538	-0.68579	0.735897	0.362675	0.0690804	0.944935	-	0.983603	-	SSC5D	Soluble scavenger receptor cysteine-rich domain-containing protein SSC5D	Cardiometabolic
adgrg2	0.0256745	-0.709484	0.760833	0.375081	0.0684505	0.945436	-	0.983603	-	ADGRG2	Adhesion G-protein coupled receptor G2	Cardiometabolic
c2	-0.0249316	-0.739097	0.689234	0.36437	-0.0684237	0.945458	-	0.983603	-	C2	Complement C2	Cardiometabolic
fap	0.0217322	-0.673093	0.716557	0.354503	0.0613033	0.951126	-	0.986657	-	FAP	Prolyl endopeptidase FAP	Cardiometabolic
pm20d1	0.0181716	-0.670391	0.706734	0.351307	0.0517256	0.958754	-	0.98784	-	PM20D1	N-fatty-acyl-amino acid synthase/hydrolase PM20D1	Cardiometabolic
ca3	-0.0164447	-0.721966	0.689077	0.35996	-0.0456847	0.963568	-	0.98784	-	CA3	Carbonic anhydrase 3	Cardiometabolic
alcam	-0.017043	-0.772647	0.738561	0.385512	-0.0442087	0.964744	-	0.98784	-	ALCAM	CD166 antigen	Cardiometabolic
fcgr2a	0.0162705	-0.718839	0.75138	0.375056	0.0433817	0.965403	-	0.98784	-	FCGR2A	Low affinity immunoglobulin gamma Fc region receptor II-a	Cardiometabolic
mcam	0.0153786	-0.690573	0.72133	0.360179	0.0426971	0.965949	-	0.98784	-	MCAM	Cell surface glycoprotein MUC18	Cardiometabolic
akr1c4	0.0120232	-0.681311	0.705357	0.353742	0.0339885	0.972891	-	0.992129	-	AKR1C4	Aldo-keto reductase family 1 member C4	Cardiometabolic
cblif	-0.00735387	-0.697077	0.682369	0.3519	-0.0208976	0.98333	-	0.999402	-	CBLIF	Cobalamin binding intrinsic factor	Cardiometabolic
duox2	0.00590717	-0.680737	0.692552	0.350329	0.0168618	0.986549	-	0.999402	-	DUOX2	Dual oxidase 2	Cardiometabolic
eif4ebp1	-0.00297308	-0.7081	0.702153	0.359758	-0.0082641	0.993407	-	0.999402	-	EIF4EBP1	Eukaryotic translation initiation factor 4E-binding protein 1	Cardiometabolic
pon2	0.00193605	-0.696433	0.700305	0.356311	0.0054336	0.995665	-	0.999402	-	PON2	Serum paraoxonase/arylesterase 2	Cardiometabolic
rcor1	0.00111005	-0.681469	0.683689	0.348255	0.00318746	0.997457	-	0.999402	-	RCOR1	REST corepressor 1	Cardiometabolic
proc	-0.000434507	-0.735835	0.734966	0.375204	-0.00115805	0.999076	-	0.999402	-	PROC	Vitamin K-dependent protein C	Cardiometabolic
gusb	0.000268815	-0.702441	0.702979	0.358526	0.000749778	0.999402	-	0.999402	-	GUSB	Beta-glucuronidase	Cardiometabolic

## Sheet: Figure 3
Dataset	Model	C_index	lower	upper
Train	DT	0.841229	0.813605	0.868852
Train	KNN	0.916654	0.898999	0.934309
Train	SVM	0.946941	0.932603	0.961279
Train	Logistic	0.760467	0.725891	0.795042
Train	MLP	0.93204	0.916145	0.947935
Train	RF	0.983595	0.977446	0.989745
Train	LightGBM	0.919035	0.901919	0.936152
Train	Xgboost	0.979458	0.972489	0.986426
Test	DT	0.736219	0.667453	0.804986
Test	KNN	0.772776	0.707502	0.838049
Test	SVM	0.781992	0.719406	0.844579
Test	Logistic	0.787309	0.717821	0.856798
Test	MLP	0.792184	0.727502	0.856865
Test	RF	0.815934	0.755618	0.87625
Test	LightGBM	0.831886	0.777291	0.886481
Test	Xgboost	0.860245	0.809686	0.910803

## Sheet: Figure 5
Model	C_index	lower	upper
Age&Sex	0.69696	0.625784	0.768136
Aspelund model	0.732542	0.664971	0.800112
Hippisley model	0.738834	0.670009	0.807658
Dagliati model	0.742556	0.676198	0.808913
ISDR model	0.733073	0.665271	0.800876
JJR model	0.747873	0.680614	0.815133
Tarasewicz model	0.760317	0.693572	0.827062
All model	0.811858	0.749706	0.87401
Age&Sex + Pro-DRN	0.87726	0.833547	0.920972
Aspelund model + Pro-DRN	0.888426	0.847147	0.929706
Hippisley model + Pro-DRN	0.89782	0.858478	0.937162
Dagliati model + Pro-DRN	0.898174	0.858517	0.937832
ISDR model + Pro-DRN	0.888515	0.847498	0.929532
JJR model + Pro-DRN	0.888869	0.84768	0.930059
Tarasewicz model + Pro-DRN	0.897279	0.857354	0.937204
All model + Pro-DRN	0.908362	0.868908	0.947816
